# Supplementary material for: Unlocking the Growth Potential of Poplar: A Novel Transcriptomic-Metabolomic Approach to Evaluating the Impact of Divergent Pruning Strategies
Source: Plants (Basel). 2024 Dec 3;13(23):3391. doi: 10.3390/plants13233391 (PMC11644339; doi:10.3390/plants13233391)
Supplement: Supplementary file 1 [file plants-13-03391-s001.zip]

Archive with 1 entries (1 files):
- plants-3302625-supplementary.xlsx
