# Supplementary material for: Unlocking the Growth Potential of Poplar: A Novel Transcriptomic-Metabolomic Approach to Evaluating the Impact of Divergent Pruning Strategies
Source: Plants (Basel). 2024 Dec 3;13(23):3391. doi: 10.3390/plants13233391 (PMC11644339; doi:10.3390/plants13233391)
Supplement: Supplementary file 1 [file plants-13-03391-s001.zip › plants-3302625-supplementary.xlsx]

## Sheet: Sheet1
Table S1 The summary of sequencing data
Sample	Raw Reads	Clean Reads	Clean Base(G)	Error Rate (%)	Q20(%)	Q30(%)	GC Content (%)
2m-R-1	48508808	45764950	6.86	0.03	96.29	90.36	43.78
2m-R-2	53288534	50469376	7.57	0.03	96.43	90.63	44.18
2m-R-3	46357128	44469446	6.67	0.03	97.1	92.11	44.1
4m-R-1	50879058	48395018	7.26	0.03	96.89	91.57	43.79
4m-R-2	47296372	44718958	6.71	0.03	96.57	90.92	43.59
4m-R-3	46702320	44589884	6.69	0.03	96.47	90.74	43.77
CK-R-1	51740382	49231624	7.38	0.03	97.18	92.24	43.76
CK-R-2	51006798	48647724	7.3	0.03	96.66	91.09	43.88
CK-R-3	49287370	47303728	7.1	0.03	96.74	91.22	43.65
2m-S-1	44209320	42142172	6.32	0.03	97.25	92.34	43.41
2m-S-2	48349332	46304282	6.95	0.03	97.04	91.87	43.34
2m-S-3	46680648	44732710	6.71	0.03	97.22	92.31	43.44
4m-S-1	46521580	44679094	6.7	0.03	96.9	91.54	43.43
4m-S-2	47309228	45087358	6.76	0.03	97.18	92.21	43.49
4m-S-3	44374484	42112724	6.32	0.03	97.23	92.3	43.26
CK-S-1	47229272	45089650	6.76	0.03	97.32	92.55	43.61
CK-S-2	46220358	44320692	6.65	0.03	97.04	91.89	43.32
CK-S-3	60297254	59126134	8.87	0.03	97.58	92.9	43.31
CK-L-1	46820656	44453706	6.67	0.03	97.15	92.14	44.22
CK-L-2	48628064	47064850	7.06	0.03	96.72	91.57	43.9
CK-L-3	64601908	63341476	9.5	0.03	97.78	93.35	43.9
2m-L-1	45242174	42051342	6.31	0.03	97.27	92.37	43.81
2m-L-2	45870290	42863840	6.43	0.03	97.28	92.42	43.74
2m-L-3	48193352	44962512	6.74	0.03	97.09	91.93	43.91
4m-L-1	54953300	51654804	7.75	0.03	96.59	90.92	43.69
4m-L-2	47971022	44865662	6.73	0.03	97.06	91.9	43.7
4m-L-3	43944654	40280562	6.04	0.03	97.29	92.45	43.83
